# Supplementary material for: Parental Rejection, Overprotection and Adolescent Smartphone Addiction: Mediating Role of Sense of Security and Moderating Role of Forgiveness
Source: Behav Sci (Basel). 2026 May 16;16(5):796. doi: 10.3390/bs16050796 (PMC13203291; doi:10.3390/bs16050796)
Supplement: Supplementary file 1 [file behavsci-16-00796-s001.zip]

Archive with 1 entries (1 files):
- behavsci-4278630-supplementary.pdf
